# Supplementary material for: C8ORF88: A Novel eIF4E-Binding Protein
Source: Genes (Basel). 2023 Nov 14;14(11):2076. doi: 10.3390/genes14112076 (PMC10670996; doi:10.3390/genes14112076)
Supplement: Supplementary file 1 [file genes-14-02076-s001.zip]

Archive with 2 entries (2 files):
- Supplmentary Figure S1.tif
- Supplmentary Figure S2.tif
